# Supplementary material for: Phylogeographic Relationships among Bombyx mandarina (Lepidoptera: Bombycidae) Populations and Their Relationships to B. mori Inferred from Mitochondrial Genomes
Source: Biology (Basel). 2022 Jan 3;11(1):68. doi: 10.3390/biology11010068 (PMC8773246; doi:10.3390/biology11010068)
Supplement: Supplementary file 1 [file biology-11-00068-s001.zip]

Archive with 1 entries (1 files):
- biology-1465686-supplementary.pdf
